# Supplementary material for: Photocatalytic Zinc Oxide Nanoparticles in Antibacterial Ultrafiltration Membranes for Biofouling Control
Source: Molecules. 2024 Mar 13;29(6):1274. doi: 10.3390/molecules29061274 (PMC10976060; doi:10.3390/molecules29061274)
Supplement: Supplementary file 1 [file molecules-29-01274-s001.zip]

Archive with 1 entries (1 files):
- molecules-2871527-supplementary.pdf
